# Supplementary material for: The little-known genus Dahliphora Schmitz, 1923 of China (Diptera, Phoridae)
Source: Zookeys. 2017 Nov 7;(714):141–7. doi: 10.3897/zookeys.714.15927 (PMC5740455; doi:10.3897/zookeys.714.15927)
Supplement: XML Treatment for Dahliphora chaetocauda [file zookeys.714.15927-treatment1.xml]

<!DOCTYPE tp:taxon-treatment
  PUBLIC "-//TaxonX//DTD Taxonomic Treatment Publishing DTD v0 20100105//EN" "tax-treatment-NSO.dtd">
<tp:taxon-treatment xmlns:tp="http://www.plazi.org/taxpub"><tp:treatment-meta><kwd-group><label>Taxon classification</label><kwd><named-content xmlns:xlink="http://www.w3.org/1999/xlink" content-type="kingdom">Animalia</named-content></kwd><kwd><named-content xmlns:xlink="http://www.w3.org/1999/xlink" content-type="order">Diptera</named-content></kwd><kwd><named-content xmlns:xlink="http://www.w3.org/1999/xlink" content-type="family">Phoridae</named-content></kwd></kwd-group><mixed-citation publication-type="journal"><person-group><name><surname>Liu</surname><given-names>Guang-Chun</given-names></name></person-group><article-title>The little-known genus <italic><tp:taxon-name><tp:taxon-name-part taxon-name-part-type="genus" reg="Dahliphora">Dahliphora</tp:taxon-name-part></tp:taxon-name></italic> Schmitz, 1923 of China (<tp:taxon-name><tp:taxon-name-part taxon-name-part-type="order">Diptera</tp:taxon-name-part></tp:taxon-name>, <tp:taxon-name><tp:taxon-name-part taxon-name-part-type="family">Phoridae</tp:taxon-name-part></tp:taxon-name>)</article-title><source>Zookeys</source><day>7</day><month>11</month><year>2017</year><volume>2017</volume><issue>714</issue><fpage>141</fpage><lpage>147</lpage><pub-id pub-id-type="doi">10.3897/zookeys.714.15927</pub-id></mixed-citation></tp:treatment-meta><tp:nomenclature><tp:taxon-name>
              <tp:taxon-name-part taxon-name-part-type="genus" reg="Dahliphora">Dahliphora</tp:taxon-name-part>
              <tp:taxon-name-part taxon-name-part-type="species" reg="chaetocauda">chaetocauda</tp:taxon-name-part>
              <object-id xmlns:xlink="http://www.w3.org/1999/xlink" content-type="zoobank" xlink:type="simple">http://zoobank.org/CFFA065F-CD5D-471D-B1A4-E17415D527E8</object-id>
            </tp:taxon-name><tp:taxon-status xmlns:xlink="http://www.w3.org/1999/xlink" xlink:type="simple">sp. n.</tp:taxon-status><xref ref-type="fig" rid="F1">Figs 1–6</xref><xref ref-type="fig" rid="F2">, 9–10</xref><xref ref-type="fig" rid="F3">, 13–14</xref></tp:nomenclature><tp:treatment-sec sec-type="diagnosis" id="SECID0EQKAC"><title>Diagnosis.</title><p>Male. Frons without pre-ocellar bristles; postpedicel onion-form, with a long thick and unsegmented arista; notopleura with three bristles; scutellum with four subequal bristles; costa with 19–21 dorsal cilia; wing hyaline, thin veins very obscure. Female. Frons with two supra-antennal bristles.</p></tp:treatment-sec><tp:treatment-sec sec-type="description" id="SECID0EVKAC"><title>Description.</title><p>
              <italic>Male.</italic> Body (Fig. <xref ref-type="fig" rid="F1">1</xref>) brown, 0.81–0.82 mm long. Frons brown, covered with dense microtrichia and about 70–80 hairs. Frons (Fig. <xref ref-type="fig" rid="F1">3</xref>) bristles reduced, only two ocellar bristles and two convergent postero-lateral bristles present. Postpedicel (Fig. <xref ref-type="fig" rid="F1">4</xref>) brown and onion-shaped, with a long, thick and unsegmented arista, bearing sparsely long hairs. Palpus yellow, 0.1 mm long and 0.02 mm wide, with four long and thin bristles on apex and some short hairs along lower margin. Thorax brown. Mesopleuron bare. Notopleura with three bristles. Scutellum with four subequal bristles. Legs yellow, only hind femur light brown. Front tarsus with postero-dorsal hair palisade on tarsomeres 1–4, tarsomere 5 longer than tarsomere 4. Mid and hind tibiae without dorsal longitudinal hair palisades. Hind metatarsus (Fig. <xref ref-type="fig" rid="F1">6</xref>) with five transverse hair combs. Wing (Fig. <xref ref-type="fig" rid="F2">9</xref>) 0.66–0.68 mm long. Membrane hyaline, thin veins very obscure and almost inconspicuous. Costal index 0.47–0.48. Costal ratio 1.08–1.10:1. Costa with 19–21 dorsal cilia and each of them approx. 0.03 mm long. Vein sc free. No hair at base of Rs. Vein M<sub>2</sub> strongly curved near base, distal half nearly straight. Vein CuA<sub>1</sub> slightly S-form. No axillary bristles. Halter brown. Abdominal tergites brown, wider than long, with sparse short hairs along rear margin. Venter yellow, with tiny sparse microtrichia. Hypopygium (Fig. <xref ref-type="fig" rid="F1">2</xref>) yellowish brown, asymmetrical. Epandrium with short hairs and five to six bristles. Hypandrium (Figs <xref ref-type="fig" rid="F3">13</xref>, <xref ref-type="fig" rid="F3">14</xref>) bifurcated. Left hypandrial lobe with a large and long-hairy process, which strongly excavated ventrally. Aedeagus complex drawn out in a long curved process. Anal tube short.</p><fig id="F1" position="float" orientation="portrait"><label>Figures 1–8.</label><caption><p>
                  <italic><tp:taxon-name><tp:taxon-name-part taxon-name-part-type="genus" reg="Dahliphora">Dahliphora</tp:taxon-name-part></tp:taxon-name></italic> species. <bold>1–6</bold> <italic><tp:taxon-name><tp:taxon-name-part taxon-name-part-type="genus" reg="Dahliphora">D.</tp:taxon-name-part> <tp:taxon-name-part taxon-name-part-type="species" reg="chaetocauda">chaetocauda</tp:taxon-name-part></tp:taxon-name></italic>. <bold>1</bold> body, male, lateral view <bold>2</bold> hypopygium, posterior view <bold>3</bold> head, male, frontal view <bold>4</bold> antenna, male <bold>5</bold> abdominal tergites, female, dorsal view <bold>6</bold> hind metatarsus, male, ventral view <bold>7</bold> <italic><tp:taxon-name><tp:taxon-name-part taxon-name-part-type="genus" reg="Dahliphora">D.</tp:taxon-name-part> <tp:taxon-name-part taxon-name-part-type="species" reg="zaitzevi">zaitzevi</tp:taxon-name-part></tp:taxon-name></italic>, male, antenna <bold>8</bold> <italic><tp:taxon-name><tp:taxon-name-part taxon-name-part-type="genus" reg="Dahliphora">D.</tp:taxon-name-part> <tp:taxon-name-part taxon-name-part-type="species" reg="sigmoides">sigmoides</tp:taxon-name-part></tp:taxon-name></italic>, male, hind metatarsus, ventral view. Scale bars 0.2 mm (<bold>1, 5</bold>); scale bars 0.05 mm (<bold>2–4</bold>, <bold>6–8</bold>).</p></caption><graphic xmlns:xlink="http://www.w3.org/1999/xlink" xlink:href="zookeys-714-141-g001.jpg" position="float" orientation="portrait" xlink:type="simple" id="oo_166912.jpg"/></fig><fig id="F2" position="float" orientation="portrait"><label>Figures 9–12.</label><caption><p>Wings. <bold>9–10</bold> <italic><tp:taxon-name><tp:taxon-name-part taxon-name-part-type="genus" reg="Dahliphora">D.</tp:taxon-name-part> <tp:taxon-name-part taxon-name-part-type="species" reg="chaetocauda">chaetocauda</tp:taxon-name-part></tp:taxon-name></italic>. <bold>9</bold> male <bold>10</bold> female <bold>11</bold> <italic><tp:taxon-name><tp:taxon-name-part taxon-name-part-type="genus" reg="Dahliphora">D.</tp:taxon-name-part> <tp:taxon-name-part taxon-name-part-type="species" reg="sigmoides">sigmoides</tp:taxon-name-part></tp:taxon-name></italic>, male <bold>12</bold> <italic><tp:taxon-name><tp:taxon-name-part taxon-name-part-type="genus" reg="Dahliphora">D.</tp:taxon-name-part> <tp:taxon-name-part taxon-name-part-type="species" reg="zaitzevi">zaitzevi</tp:taxon-name-part></tp:taxon-name></italic>, male. Scale bars 0.2 mm.</p></caption><graphic xmlns:xlink="http://www.w3.org/1999/xlink" xlink:href="zookeys-714-141-g002.jpg" position="float" orientation="portrait" xlink:type="simple" id="oo_166913.jpg"/></fig><fig id="F3" position="float" orientation="portrait"><label>Figures 13–16.</label><caption><p>Hypopygia. <bold>13–14</bold> <italic><tp:taxon-name><tp:taxon-name-part taxon-name-part-type="genus" reg="Dahliphora">D.</tp:taxon-name-part> <tp:taxon-name-part taxon-name-part-type="species" reg="chaetocauda">chaetocauda</tp:taxon-name-part></tp:taxon-name></italic>. <bold>13</bold> left view <bold>14</bold> right view <bold>15–16</bold> <italic><tp:taxon-name><tp:taxon-name-part taxon-name-part-type="genus" reg="Dahliphora">D.</tp:taxon-name-part> <tp:taxon-name-part taxon-name-part-type="species" reg="zaitzevi">zaitzevi</tp:taxon-name-part></tp:taxon-name></italic> <bold>15</bold> left view <bold>16</bold> right view. Scale bars 0.05 mm.</p></caption><graphic xmlns:xlink="http://www.w3.org/1999/xlink" xlink:href="zookeys-714-141-g003.jpg" position="float" orientation="portrait" xlink:type="simple" id="oo_166914.jpg"/></fig><p>
              <italic>Female.</italic> Body (Fig. <xref ref-type="fig" rid="F1">5</xref>) 0.83–0.88 mm long. Similar to the male, but differs as follows: frons with a pair of supra-antennal bristles. Postpedicel rounded, with 3-segmented apical arista. Palpus 0.08 mm long, 0.02 mm wide. Wing (Fig. <xref ref-type="fig" rid="F2">10</xref>) 0.66–0.68mm long. Costal index 0.48. Costal ratio 0.94:1. Costa with 15–16 dorsal cilia and each of them about 0.03 mm long. No Dufour’s crop mechanism and abdominal glands discharge.</p></tp:treatment-sec><tp:treatment-sec sec-type="etymology" id="SECID0ECCAE"><title>Etymology.</title><p>The species name refers to the character of left hypopygial lobe. To be treated as an adjective.</p></tp:treatment-sec><tp:treatment-sec sec-type="material" id="SECID0EHCAE"><title>Material examined.</title><p>
              <italic>Holotype</italic>, ♂, China, Yunnan, Ruili (<named-content xmlns:xlink="http://www.w3.org/1999/xlink" content-type="dwc:verbatimCoordinates" xlink:type="simple"><named-content content-type="geo-json" specific-use="{&#34;type&#34;:&#34;Point&#34;,&#34;coordinates&#34;:[97.320147,24.110153]}" id="NCID0ESCAE" xlink:type="simple">24°6′36.55″N, 97°19′12.53″E</named-content></named-content>; 960 m), 04–Aug–2009, Jian-Feng Wang. <italic>Paratypes</italic>, 84 ♂ and 26 ♀, same data as holotype.</p></tp:treatment-sec><tp:treatment-sec sec-type="remarks" id="SECID0EZCAE"><title>Remarks.</title><p>In the key to world species (<xref ref-type="bibr" rid="B3">Borgmeier and do Prado 1975</xref>), this new species runs to couplet 2 to <italic><tp:taxon-name><tp:taxon-name-part taxon-name-part-type="genus" reg="Dahliphora">D.</tp:taxon-name-part> <tp:taxon-name-part taxon-name-part-type="species" reg="dispar">dispar</tp:taxon-name-part></tp:taxon-name></italic> (described from Brazil and Dominica). It can be differentiated from the latter by the frons without pre-ocellar bristles, wing costa with 19–21 dorsal cilia, vein sc shorter and longer setation on hypopygial lobe.</p></tp:treatment-sec><ref-list><ref id="B3"><mixed-citation xmlns:xlink="http://www.w3.org/1999/xlink" xlink:type="simple">
          <person-group><name name-style="western"><surname>Borgmeier</surname><given-names>T</given-names></name><name name-style="western"><surname>do Prado</surname><given-names>AP</given-names></name></person-group> (<year>1975</year>) <article-title>New or little known Neotropical Phorid flies with description of eight new genera (<tp:taxon-name><tp:taxon-name-part taxon-name-part-type="order">Diptera</tp:taxon-name-part></tp:taxon-name>, <tp:taxon-name><tp:taxon-name-part taxon-name-part-type="family">Phoridae</tp:taxon-name-part></tp:taxon-name>).</article-title> <source>Studia Entomologica, Petropolis</source> <volume>18</volume>: <fpage>47</fpage>–<lpage>48</lpage>.</mixed-citation></ref></ref-list></tp:taxon-treatment>
