# Supplementary material for: The little-known genus Dahliphora Schmitz, 1923 of China (Diptera, Phoridae)
Source: Zookeys. 2017 Nov 7;(714):141–7. doi: 10.3897/zookeys.714.15927 (PMC5740455; doi:10.3897/zookeys.714.15927)
Supplement: XML Treatment for Dahliphora sigmoides [file zookeys.714.15927-treatment2.xml]

<!DOCTYPE tp:taxon-treatment
  PUBLIC "-//TaxonX//DTD Taxonomic Treatment Publishing DTD v0 20100105//EN" "tax-treatment-NSO.dtd">
<tp:taxon-treatment xmlns:tp="http://www.plazi.org/taxpub"><tp:treatment-meta><kwd-group><label>Taxon classification</label><kwd><named-content xmlns:xlink="http://www.w3.org/1999/xlink" content-type="kingdom">Animalia</named-content></kwd><kwd><named-content xmlns:xlink="http://www.w3.org/1999/xlink" content-type="order">Diptera</named-content></kwd><kwd><named-content xmlns:xlink="http://www.w3.org/1999/xlink" content-type="family">Phoridae</named-content></kwd></kwd-group><mixed-citation publication-type="journal"><person-group><name><surname>Liu</surname><given-names>Guang-Chun</given-names></name></person-group><article-title>The little-known genus <italic><tp:taxon-name><tp:taxon-name-part taxon-name-part-type="genus" reg="Dahliphora">Dahliphora</tp:taxon-name-part></tp:taxon-name></italic> Schmitz, 1923 of China (<tp:taxon-name><tp:taxon-name-part taxon-name-part-type="order">Diptera</tp:taxon-name-part></tp:taxon-name>, <tp:taxon-name><tp:taxon-name-part taxon-name-part-type="family">Phoridae</tp:taxon-name-part></tp:taxon-name>)</article-title><source>Zookeys</source><day>7</day><month>11</month><year>2017</year><volume>2017</volume><issue>714</issue><fpage>141</fpage><lpage>147</lpage><pub-id pub-id-type="doi">10.3897/zookeys.714.15927</pub-id></mixed-citation></tp:treatment-meta><tp:nomenclature><tp:taxon-name>
              <tp:taxon-name-part taxon-name-part-type="genus" reg="Dahliphora">Dahliphora</tp:taxon-name-part>
              <tp:taxon-name-part taxon-name-part-type="species" reg="sigmoides">sigmoides</tp:taxon-name-part>
            </tp:taxon-name><tp:taxon-authority>Schmitz, 1923</tp:taxon-authority><xref ref-type="fig" rid="F1">Figs 8</xref><xref ref-type="fig" rid="F2">, 11</xref><!--PageBreak--><tp:nomenclature-citation-list><tp:nomenclature-citation><tp:taxon-name>
                  <tp:taxon-name-part taxon-name-part-type="genus" reg="Dahliphora">Dahliphora</tp:taxon-name-part> <tp:taxon-name-part taxon-name-part-type="species" reg="sigmoides">sigmoides</tp:taxon-name-part></tp:taxon-name><comment>Schmitz, 1923: 188.</comment></tp:nomenclature-citation></tp:nomenclature-citation-list></tp:nomenclature><tp:treatment-sec sec-type="diagnosis" id="SECID0EEFAE"><title>Diagnosis.</title><p>Male. Body brown, 0.68 mm long. Frons with two pre-ocellar bristles, two ocellar bristles and two convergent postero-laterial bristles. Postpedicel brown and drawn out a long, apical pseudo-arista. Palpus yellow. Thorax brown. Notopleura with two bristles. Scutellum with four subequal bristles. Legs yellow. Hind metatarsus (Fig. <xref ref-type="fig" rid="F1">8</xref>) with four transverse hair combs, the basal hair comb has only three hairs in a row. Wing (Fig. <xref ref-type="fig" rid="F2">11</xref>) 0.55 mm long. Membrane nearly hyaline, thin veins whitish yellow. Costal index 0.49. Costal ratio 1:1. Costa with 16 dorsal cilia and each of them approx. 0.03 mm long. Vein sc free. No hair at base of Rs. Vein M<sub>2</sub> strongly curved near base, distal half nearly straight. Vein CuA<sub>1</sub> slightly S-form. Vein A<sub>2</sub> almost inconspicuous. Abdominal tergites brown, wider than long, with sparse short hairs along the rear margin. Venter yellow, with tiny sparse microtrichia. Hypopygium yellowish brown, asymmetrical. Epandrium without bristles. Aedeagus complex drawn out a long, curved process. Anal tube short.</p></tp:treatment-sec><tp:treatment-sec sec-type="material" id="SECID0EYFAE"><title>Material examined.</title><p>1 ♂, China, Guangxi, Shiwandashan (<named-content xmlns:xlink="http://www.w3.org/1999/xlink" content-type="dwc:verbatimCoordinates" xlink:type="simple"><named-content content-type="geo-json" specific-use="{&#34;type&#34;:&#34;Point&#34;,&#34;coordinates&#34;:[107.914217,21.911114]}" id="NCID0EBGAE" xlink:type="simple">21°54′40.01″N, 107°54′51.18″E</named-content></named-content>; 684 m), 18–Aug–2011, Jian-Feng Wang.</p></tp:treatment-sec><tp:treatment-sec sec-type="remarks" id="SECID0EGGAE"><title>Remarks.</title><p>This species is similar to <italic><tp:taxon-name><tp:taxon-name-part taxon-name-part-type="genus" reg="Dahliphora">D.</tp:taxon-name-part> <tp:taxon-name-part taxon-name-part-type="species" reg="zaitzevi">zaitzevi</tp:taxon-name-part></tp:taxon-name></italic> (described from Russian Far East, see below). It can be distinguished from the latter in having two bristles on notopleura, four transverse hair combs on hind metatarsus, 16 dorsal costal cilia and by smaller size.</p></tp:treatment-sec><tp:treatment-sec><!--Section generated to contain objects referenced in tp:taxon-treatment.--><fig id="F1" position="float" orientation="portrait"><label>Figures 1–8.</label><caption><p>
                  <italic><tp:taxon-name><tp:taxon-name-part taxon-name-part-type="genus" reg="Dahliphora">Dahliphora</tp:taxon-name-part></tp:taxon-name></italic> species. <bold>1–6</bold> <italic><tp:taxon-name><tp:taxon-name-part taxon-name-part-type="genus" reg="Dahliphora">D.</tp:taxon-name-part> <tp:taxon-name-part taxon-name-part-type="species" reg="chaetocauda">chaetocauda</tp:taxon-name-part></tp:taxon-name></italic>. <bold>1</bold> body, male, lateral view <bold>2</bold> hypopygium, posterior view <bold>3</bold> head, male, frontal view <bold>4</bold> antenna, male <bold>5</bold> abdominal tergites, female, dorsal view <bold>6</bold> hind metatarsus, male, ventral view <bold>7</bold> <italic><tp:taxon-name><tp:taxon-name-part taxon-name-part-type="genus" reg="Dahliphora">D.</tp:taxon-name-part> <tp:taxon-name-part taxon-name-part-type="species" reg="zaitzevi">zaitzevi</tp:taxon-name-part></tp:taxon-name></italic>, male, antenna <bold>8</bold> <italic><tp:taxon-name><tp:taxon-name-part taxon-name-part-type="genus" reg="Dahliphora">D.</tp:taxon-name-part> <tp:taxon-name-part taxon-name-part-type="species" reg="sigmoides">sigmoides</tp:taxon-name-part></tp:taxon-name></italic>, male, hind metatarsus, ventral view. Scale bars 0.2 mm (<bold>1, 5</bold>); scale bars 0.05 mm (<bold>2–4</bold>, <bold>6–8</bold>).</p></caption><graphic xmlns:xlink="http://www.w3.org/1999/xlink" xlink:href="zookeys-714-141-g001.jpg" position="float" orientation="portrait" xlink:type="simple" id="oo_166912.jpg"/></fig><fig id="F2" position="float" orientation="portrait"><label>Figures 9–12.</label><caption><p>Wings. <bold>9–10</bold> <italic><tp:taxon-name><tp:taxon-name-part taxon-name-part-type="genus" reg="Dahliphora">D.</tp:taxon-name-part> <tp:taxon-name-part taxon-name-part-type="species" reg="chaetocauda">chaetocauda</tp:taxon-name-part></tp:taxon-name></italic>. <bold>9</bold> male <bold>10</bold> female <bold>11</bold> <italic><tp:taxon-name><tp:taxon-name-part taxon-name-part-type="genus" reg="Dahliphora">D.</tp:taxon-name-part> <tp:taxon-name-part taxon-name-part-type="species" reg="sigmoides">sigmoides</tp:taxon-name-part></tp:taxon-name></italic>, male <bold>12</bold> <italic><tp:taxon-name><tp:taxon-name-part taxon-name-part-type="genus" reg="Dahliphora">D.</tp:taxon-name-part> <tp:taxon-name-part taxon-name-part-type="species" reg="zaitzevi">zaitzevi</tp:taxon-name-part></tp:taxon-name></italic>, male. Scale bars 0.2 mm.</p></caption><graphic xmlns:xlink="http://www.w3.org/1999/xlink" xlink:href="zookeys-714-141-g002.jpg" position="float" orientation="portrait" xlink:type="simple" id="oo_166913.jpg"/></fig></tp:treatment-sec></tp:taxon-treatment>
