# Supplementary material for: The little-known genus Dahliphora Schmitz, 1923 of China (Diptera, Phoridae)
Source: Zookeys. 2017 Nov 7;(714):141–7. doi: 10.3897/zookeys.714.15927 (PMC5740455; doi:10.3897/zookeys.714.15927)
Supplement: XML Treatment for Dahliphora zaitzevi [file zookeys.714.15927-treatment3.xml]

<!DOCTYPE tp:taxon-treatment
  PUBLIC "-//TaxonX//DTD Taxonomic Treatment Publishing DTD v0 20100105//EN" "tax-treatment-NSO.dtd">
<tp:taxon-treatment xmlns:tp="http://www.plazi.org/taxpub"><tp:treatment-meta><kwd-group><label>Taxon classification</label><kwd><named-content xmlns:xlink="http://www.w3.org/1999/xlink" content-type="kingdom">Animalia</named-content></kwd><kwd><named-content xmlns:xlink="http://www.w3.org/1999/xlink" content-type="order">Diptera</named-content></kwd><kwd><named-content xmlns:xlink="http://www.w3.org/1999/xlink" content-type="family">Phoridae</named-content></kwd></kwd-group><mixed-citation publication-type="journal"><person-group><name><surname>Liu</surname><given-names>Guang-Chun</given-names></name></person-group><article-title>The little-known genus <italic><tp:taxon-name><tp:taxon-name-part taxon-name-part-type="genus" reg="Dahliphora">Dahliphora</tp:taxon-name-part></tp:taxon-name></italic> Schmitz, 1923 of China (<tp:taxon-name><tp:taxon-name-part taxon-name-part-type="order">Diptera</tp:taxon-name-part></tp:taxon-name>, <tp:taxon-name><tp:taxon-name-part taxon-name-part-type="family">Phoridae</tp:taxon-name-part></tp:taxon-name>)</article-title><source>Zookeys</source><day>7</day><month>11</month><year>2017</year><volume>2017</volume><issue>714</issue><fpage>141</fpage><lpage>147</lpage><pub-id pub-id-type="doi">10.3897/zookeys.714.15927</pub-id></mixed-citation></tp:treatment-meta><tp:nomenclature><tp:taxon-name>
              <tp:taxon-name-part taxon-name-part-type="genus" reg="Dahliphora">Dahliphora</tp:taxon-name-part>
              <tp:taxon-name-part taxon-name-part-type="species" reg="zaitzevi">zaitzevi</tp:taxon-name-part>
            </tp:taxon-name><tp:taxon-authority>Michailovskaya, 2002</tp:taxon-authority><xref ref-type="fig" rid="F1">Figs 7</xref><xref ref-type="fig" rid="F2">, 12</xref><xref ref-type="fig" rid="F3">, 15</xref><xref ref-type="fig" rid="F3">, 16</xref><tp:nomenclature-citation-list><tp:nomenclature-citation><tp:taxon-name>
                  <tp:taxon-name-part taxon-name-part-type="genus" reg="Dahliphora">Dahliphora</tp:taxon-name-part> <tp:taxon-name-part taxon-name-part-type="species" reg="zaitzevi">zaitzevi</tp:taxon-name-part></tp:taxon-name><comment>Michailovskaya, 2002: 1.</comment></tp:nomenclature-citation></tp:nomenclature-citation-list></tp:nomenclature><tp:treatment-sec sec-type="diagnosis" id="SECID0EYIAE"><title>Diagnosis.</title><p>Male. Body brown, 0.78 mm long. Frons brown, with two pre-ocellar bristles, two ocellar bristles and two convergent postero-laterial bristles. Postpedicel (Fig. <xref ref-type="fig" rid="F1">7</xref>) brown and drawn out a long, apical pseudo-arista. Thorax brown. Notopleura with three bristles. Scutellum with four subequal bristles. Legs yellow, only hind femur light brown. Hind metatarsus with five transverse hair combs. Wing (Fig. <xref ref-type="fig" rid="F2">12</xref>) 0.64 mm long. Membrane nearly hyaline, thin veins whitish yellow. Costal index 0.5. Costal ratio 1.0:1.1. Costa with 20 dorsal cilia and each of them approx. 0.03 mm long. Vein M<sub>2</sub> strongly curved near base, distal half nearly straight. Vein CuA<sub>1</sub> slightly S-form. Vein A<sub>2</sub> almost inconspicuous. Halter brown. Abdominal tergites brown, wider than long, with sparse short hairs along the rear margin. Venter yellow, with tiny sparse microtrichia. Hypopygium (Figs <xref ref-type="fig" rid="F3">15</xref>, <xref ref-type="fig" rid="F3">16</xref>) yellowish brown, asymmetrical. Epandrium with two or three bristle-like hairs on each side. The tip of right epandrium with a very strong bristle. Aedeagus complex drawn out in a long, curved process.</p><!--PageBreak--></tp:treatment-sec><tp:treatment-sec sec-type="material" id="SECID0EVJAE"><title>Material examined.</title><p>1 ♂, China, Liaoning, Mt. Qianshan (<named-content xmlns:xlink="http://www.w3.org/1999/xlink" content-type="dwc:verbatimCoordinates" xlink:type="simple"><named-content content-type="geo-json" specific-use="{&#34;type&#34;:&#34;Point&#34;,&#34;coordinates&#34;:[123.123292,40.995717]}" id="NCID0E5JAE" xlink:type="simple">40°59′44.58″N, 123°07′23.85″E</named-content></named-content>; 590 m), 31–Aug–2013, Zhuo Zhang; 1 ♂, China, Jilin, Huicun (<named-content xmlns:xlink="http://www.w3.org/1999/xlink" content-type="dwc:verbatimCoordinates" xlink:type="simple"><named-content content-type="geo-json" specific-use="{&#34;type&#34;:&#34;Point&#34;,&#34;coordinates&#34;:[130.840331,42.907592]}" id="NCID0EGKAE" xlink:type="simple">42°54′27.33″N, 130°50′25.19″E</named-content></named-content>; 164 m), 3–Aug–2014, Jian-Feng Wang.</p><!--PageBreak--><!--PageBreak--></tp:treatment-sec><tp:treatment-sec sec-type="remarks" id="SECID0ENKAE"><title>Remarks.</title><p>This species is similar to <italic><tp:taxon-name><tp:taxon-name-part taxon-name-part-type="genus" reg="Dahliphora">D.</tp:taxon-name-part> <tp:taxon-name-part taxon-name-part-type="species" reg="sigmoides">sigmoides</tp:taxon-name-part></tp:taxon-name></italic>, differing from the latter by three bristles on notopleura, five transverse hair combs on hind metatarsus, 21 dorsal costal cilia, and a larger size. <italic><tp:taxon-name><tp:taxon-name-part taxon-name-part-type="genus" reg="Dahliphora">Dahliphora</tp:taxon-name-part> <tp:taxon-name-part taxon-name-part-type="species" reg="zaitzevi">zaitzevi</tp:taxon-name-part></tp:taxon-name></italic> is the only species of the genus which is distributed in the temperate area.</p></tp:treatment-sec><tp:treatment-sec><!--Section generated to contain objects referenced in tp:taxon-treatment.--><fig id="F1" position="float" orientation="portrait"><label>Figures 1–8.</label><caption><p>
                  <italic><tp:taxon-name><tp:taxon-name-part taxon-name-part-type="genus" reg="Dahliphora">Dahliphora</tp:taxon-name-part></tp:taxon-name></italic> species. <bold>1–6</bold> <italic><tp:taxon-name><tp:taxon-name-part taxon-name-part-type="genus" reg="Dahliphora">D.</tp:taxon-name-part> <tp:taxon-name-part taxon-name-part-type="species" reg="chaetocauda">chaetocauda</tp:taxon-name-part></tp:taxon-name></italic>. <bold>1</bold> body, male, lateral view <bold>2</bold> hypopygium, posterior view <bold>3</bold> head, male, frontal view <bold>4</bold> antenna, male <bold>5</bold> abdominal tergites, female, dorsal view <bold>6</bold> hind metatarsus, male, ventral view <bold>7</bold> <italic><tp:taxon-name><tp:taxon-name-part taxon-name-part-type="genus" reg="Dahliphora">D.</tp:taxon-name-part> <tp:taxon-name-part taxon-name-part-type="species" reg="zaitzevi">zaitzevi</tp:taxon-name-part></tp:taxon-name></italic>, male, antenna <bold>8</bold> <italic><tp:taxon-name><tp:taxon-name-part taxon-name-part-type="genus" reg="Dahliphora">D.</tp:taxon-name-part> <tp:taxon-name-part taxon-name-part-type="species" reg="sigmoides">sigmoides</tp:taxon-name-part></tp:taxon-name></italic>, male, hind metatarsus, ventral view. Scale bars 0.2 mm (<bold>1, 5</bold>); scale bars 0.05 mm (<bold>2–4</bold>, <bold>6–8</bold>).</p></caption><graphic xmlns:xlink="http://www.w3.org/1999/xlink" xlink:href="zookeys-714-141-g001.jpg" position="float" orientation="portrait" xlink:type="simple" id="oo_166912.jpg"/></fig><fig id="F2" position="float" orientation="portrait"><label>Figures 9–12.</label><caption><p>Wings. <bold>9–10</bold> <italic><tp:taxon-name><tp:taxon-name-part taxon-name-part-type="genus" reg="Dahliphora">D.</tp:taxon-name-part> <tp:taxon-name-part taxon-name-part-type="species" reg="chaetocauda">chaetocauda</tp:taxon-name-part></tp:taxon-name></italic>. <bold>9</bold> male <bold>10</bold> female <bold>11</bold> <italic><tp:taxon-name><tp:taxon-name-part taxon-name-part-type="genus" reg="Dahliphora">D.</tp:taxon-name-part> <tp:taxon-name-part taxon-name-part-type="species" reg="sigmoides">sigmoides</tp:taxon-name-part></tp:taxon-name></italic>, male <bold>12</bold> <italic><tp:taxon-name><tp:taxon-name-part taxon-name-part-type="genus" reg="Dahliphora">D.</tp:taxon-name-part> <tp:taxon-name-part taxon-name-part-type="species" reg="zaitzevi">zaitzevi</tp:taxon-name-part></tp:taxon-name></italic>, male. Scale bars 0.2 mm.</p></caption><graphic xmlns:xlink="http://www.w3.org/1999/xlink" xlink:href="zookeys-714-141-g002.jpg" position="float" orientation="portrait" xlink:type="simple" id="oo_166913.jpg"/></fig><fig id="F3" position="float" orientation="portrait"><label>Figures 13–16.</label><caption><p>Hypopygia. <bold>13–14</bold> <italic><tp:taxon-name><tp:taxon-name-part taxon-name-part-type="genus" reg="Dahliphora">D.</tp:taxon-name-part> <tp:taxon-name-part taxon-name-part-type="species" reg="chaetocauda">chaetocauda</tp:taxon-name-part></tp:taxon-name></italic>. <bold>13</bold> left view <bold>14</bold> right view <bold>15–16</bold> <italic><tp:taxon-name><tp:taxon-name-part taxon-name-part-type="genus" reg="Dahliphora">D.</tp:taxon-name-part> <tp:taxon-name-part taxon-name-part-type="species" reg="zaitzevi">zaitzevi</tp:taxon-name-part></tp:taxon-name></italic> <bold>15</bold> left view <bold>16</bold> right view. Scale bars 0.05 mm.</p></caption><graphic xmlns:xlink="http://www.w3.org/1999/xlink" xlink:href="zookeys-714-141-g003.jpg" position="float" orientation="portrait" xlink:type="simple" id="oo_166914.jpg"/></fig></tp:treatment-sec></tp:taxon-treatment>
